# Supplementary material for: Bioluminescent RIPoptosome Assay for FADD/RIPK1 Interaction Based on Split Luciferase Assay in a Human Neuroblastoma Cell Line SH-SY5Y
Source: Biosensors (Basel). 2023 Feb 20;13(2):297. doi: 10.3390/bios13020297 (PMC9954477; doi:10.3390/bios13020297)
Supplement: Supplementary file 1 [file biosensors-13-00297-s001.zip]

Archive with 1 entries (1 files):
- biosensors-2113034-supplementary.pdf
